# Supplementary material for: New PPARG Exons: Cell-Specific Expression of Their RNAs in the Human Placenta
Source: Cells. 2026 Apr 1;15(7):639. doi: 10.3390/cells15070639 (PMC13072218; doi:10.3390/cells15070639)
Supplement: Supplementary file 1 [file cells-15-00639-s001.zip]

Archive with 1 entries (1 files):
- cells-4190393-supplementary.xlsx
