# Supplementary material for: New PPARG Exons: Cell-Specific Expression of Their RNAs in the Human Placenta
Source: Cells. 2026 Apr 1;15(7):639. doi: 10.3390/cells15070639 (PMC13072218; doi:10.3390/cells15070639)
Supplement: Supplementary file 1 [file cells-15-00639-s001.zip › cells-4190393-supplementary.xlsx]

## Sheet: Feuil1
				on PPARG gene
Isoform	Transcript	sequence	size of the 5'UTR in bp	Exon X1		Exon A1.1		Exon A1.2		Exon X3		Exon X4		Exon A2		Exon X5		Exon B		Exon 1		Exon 2		Exon 3
PPARγ Isoform 1	NM_138712.5_transcript variant 1_isoform 1	GGGCCCGGCTCGGCCCGACCCGGCTCCGCCGCGGGCAGGCGGGGCCCAGCGCACTCGGAGCCCGAGCCCGAGCCGCAGCCGCCGCCTGGGGCGCTTGGGTCGGCCTCGAGGACACCGGAGAGGGGCGCCACGCCGCCGTGGCCGCAGATTTGAAAGAAGCCAACACTAAACCACAAATATACAACAAGGCCATTTTCTCAAACGAGAGTCAGCCTTTAACGAAATGACCAT	231			5025	5171							29529	29604
	NM_001354666.3_transcript variant 6_isoform 1	AACTTACAAACGCAAGGAACTCTGAAAGTGTGCAGCACCACCGATCAGAAGAGAAAACCAAGGGACCCGAAATATGCTTTAATTAAATTTTCTTTTAAAATGTCACTGGAAAGAACATCTTGGGAAGACGGCCTGGCCGATCGCCGTGTGAAGGGCAAGCCACTCTGGCCGAGAGGGAGCCCCACACCTCGGTCTCCCCAGACCGGCCCTGGCCGGGGGCATCCCCCTAAACTTCGGATCCCTCCTCGGAAATGGGACCCTCTCTGGGCCGCCTCCCAGCGGTGGTGGCGAGGAGCAAACGACACCAGATTTGAAAGAAGCCAACACTAAACCACAAATATACAACAAGGCCATTTTCTCAAACGAGAGTCAGCCTTTAACGAAATGACC	390	4519	4826									29529	29604
	NM_005037.7_transcript variant 4_isoform 1	GGGCCCGGCTCGGCCCGACCCGGCTCCGCCGCGGGCAGGCGGGGCCCAGCGCACTCGGAGCCCGAGCCCGAGCCGCAGCCGCCGCCTGGGGCGCTTGGGTCGGCCTCGAGGACACCGGAGAGGGGCGCCACGCCGCCGTGGCCGCAGA	148			5025	5171
	NM_001354667.3_transcript variant 7_isoform 1	TAAGGAAGGGGCCTTAACCTCTGCTGGTGACCAGAAGCCTGCATTTCTGCATTCTGCTTAATTCCCTTTCCTTAGAAATGACCAT	85					6221	6285
	NM_138711.6_transcript variant 3_isoform 1	GCCTTAACCTCTGCTGGTGACCAGAAGCCTGCATTTCTGCATTCTGCTTAATTCCCTTTCCTTAGATTTGAAAGAAGCCAACACTAAACCACAAATATACAACAAGGCCATTTTCTCAAACGAGAGTCAGCCTTTAACGAAATGACCAT	149					6221	6285					29529	29604
	NM_001374263.2_transcript variant 13_isoform 1	CAAAGAAGTGCCCTGCTAGACACAAGCAGATGCTTCTCTTACCAAGAGAAGATAATATAAGGAAGGATAAAGAACTGAAACAGATTTGAAAGAAGCCAACACTAAACCACAAATATACAACAAGGCCATTTTCTCAAACGAGAGTCAGCCTTTAACGAAATGACCAT	167							18918	19006			29529	29604
	NM_001374264.2_transcript variant 14_isoform 1	AGAGCTTCTGTAGCTACGAGATTATCATCTGCGTGAGCCAAGAAGGGGTAGTGTTGAAACAGATTTGAAAGAAGCCAACACTAAACCACAAATATACAACAAGGCCATTTTCTCAAACGAGAGTCAGCCTTTAACGAAATGACCAT	144									19126	19187	29529	29604
PPARγ isoform 2	NM_015869.5_transcript 2_isoform 2	AGTCCTTTCTGTGTTTATTCCCATCTCTCCCAAATATTTGGAAACTGATGTCTTGACTCATGGGTGTATTCACAAATTCTGTTACTTCAAGTCTTTTTCTTTTAACGGATTGATCTTTTGCTAGATAGAGACAAAATATCAGTGTGAATTACAGCAAACCCCTATTCCATGCTGTTA	175															68568	68744
PPARγ Isoform 3	NM_001374261.3_transcript 11_isoform 3	CGGCCCGACCCGGCTCCGCCGCGGGCAGGCGGGGCCCAGCGCACTCGGAGCCCGAGCCCGAGCCGCAGCCGCCGCCTGGGGCGCTTGGGTCGGCCTCGAGGACACCGGAGAGGGGCGCCACGCCGCCGTGGCCGCAGATTTGAAAGAAGCCAACACTAAACCACAAATATACAACAAGGCCATTTTCTCAAACGAGAGTCAGCCTTTAACGAAATGACCA	220			5035	5171							29529	29604
	NM_001374262.3_transcript 12_isoform 3	GCCTTAACCTCTGCTGGTGACCAGAAGCCTGCATTTCTGCATTCTGCTTAATTCCCTTTCCTTAGATTTGAAAGAAGCCAACACTAAACCACAAATATACAACAAGGCCATTTTCTCAAACGAGAGTCAGCCTTTAACGACGCTGATTTATTTAAATCATCTCTAATTCTCACAACTCCGAAAAGATAAGAAAACAGAGATGTGACAAGGCTTGAATGCAAACCCAGAAATGACC	235					6221	6285					29529	29604	61957	62045
	NM_001330615.4_transcript 5_isoform 3	GCCTTAACCTCTGCTGGTGACCAGAAGCCTGCATTTCTGCATTCTGCTTAATTCCCTTTCCTTAGATTTGAAAGAAGCCAACACTAAACCACAAATATACAACAAGGCCATTTTCTCAAACGAGAGTCAGCCTTTAACGAAATGACCA	148					6221	6285					29529	29604
PPARγ Isoform 4	NM_001354668.2_transcript 8_isoform 4	AGTCCTTTCTGTGTTTATTCCCATCTCTCCCAAATATTTGGAAACTGATGTCTTGACTCATGGGTGTATTCACAAATTCTGTTACTTCAAGTCTTTTTCTTTTAACGGATTGATCTTTTGCTAGATAGAGACAAAATATCAGTGTGAATTACAGCAAACCCCTATTCCATGCTGTTA	177															68568	68744
PPARγ Isoform 5	NM_001354669.2_transcript 9_isoform 5	CGGCCCGACCCGGCTCCGCCGCGGGCAGGCGGGGCCCAGCGCACTCGGAGCCCGAGCCCGAGCCGCAGCCGCCGCCTGGGGCGCTTGGGTCGGCCTCGAGGACACCGGAGAGGGGCGCCACGCCGCCGTGGCCGCAGATTTGAAAGAAGCCAACACTAAACCACAAATATACAACAAGGCCATTTTCTCAAACGAGAGTCAGCCTTTAACGAAATGACCATGGTTGACACAGAGATGCCATTCTGGCCCACCAACTTTGGGATCAGCTCCGTGGATCTCTCCGTAATGGAAGACCACTCCCACTCCTTTGATATCAAGCCCTTCACTACTGTTGACTTCTCCAGCATTTCTACTCCACATTACGAAGACATTCCATTCACAAGAACAGATCCAGTGGTT…	647			5035	5171							29529	29604					96847	97084	98473	98643	109760	109802
PPARγ Isoform 6	NM_001354670.2_transcript 10_isoform 6	GCCTTAACCTCTGCTGGTGACCAGAAGCCTGCATTTCTGCATTCTGCTTAATTCCCTTTCCTTAGATTTGAAAGAAGCCAACACTAAACCACAAATATACAACAAGGCCATTTTCTCAAACGAGAGTCAGCCTTTAACGAA	141					6221	6285					29529	29604
PPARγ Isoform 7	NM_001374265.1_transcript 15_isoform 7	AGTCCTTTCTGTGTTTATTCCCATCTCTCCCAAATATTTGGAAACTGATGTCTTGACTCATGGGTGTATTCACAAATTCTGTTACTTCAAGTCTTTTTCTTTTAACGGATTGATCTTTTGCTAGATAGAGACAAAATATCAGTGTGAATTACAGCAAACCCCTATTCCATGCTGTT	176															68568	68744
PPARγ Isoform 8	NM_001374266.1_transcript 16_isoform 8	GCCTTAACCTCTGCTGGTGACCAGAAGCCTGCATTTCTGCATTCTGCTTAATTCCCTTTCCTTAGATTTGAAAGAAGCCAACACTAAACCACAAATATACAACAAGGCCATTTTCTCAAACGAGAGTCAGCCTTTAACGAA	141					6221	6285					29529	29604
